# Supplementary material for: Severe influenza A(H1N1)pdm09 in pregnant women and neonatal outcomes, State of Sao Paulo, Brazil, 2009
Source: PLoS One. 2018 Mar 26;13(3):e0194392. doi: 10.1371/journal.pone.0194392 (PMC5868799; doi:10.1371/journal.pone.0194392)
Supplement: S1 Database — (XLSX) [file pone.0194392.s002.xlsx]

## Sheet: DATA
Identif	Evolution	Final classification	Age (Years)	Age_group	Race_Colour	Educational Level	Private Health Plan	Smoker	Family Income	Previous Visit to health care provider	Occupation	Occupational Risk	Hospitalization_discharge/death (days)	Onset symptoms_hospitalization (days)	Onset symptoms_ antiviral (days)	Hospitalization_antiviral (days)	Risk Conditions	Obesity	Diabetes mellitus	Chronic Pulmonary Disease	Asthma	Chronic Liver Disease	Blood Disease	Immunosuppression	Chronic Kidney Disease	Intensive Care Unit_	Ventilator Use	Antibiotic use	Antiviral use	Complications	Shock	Sepsis	ARDS	Kidney	Hemoglobin (g/dL)	Hematocrit (%)	Leukocytes (cel/mm3	Platelets (u/L)	Creatine phosphokinase - CPK (U/L)	Lactate dehydrogenase -LDH (U/L)	Glutamic oxaloacetic transaminase -GOT (U/L)	Glutamic pyruvic transaminase-GPT (U/L)	Urea (mg/dl)	Creatinine (mg/dl)	PCR_H1N1_result	Trimester of Pregnancy	Pre eclampsia	Final classification	Childbirth/Fetal loss /During Hospitalization
1	2	2	30.4476	3	0	2	0		1	0	1	2	5	1	1	0	2	3	3	2	3	2	2	2	2	2	0	1	1	2	2	2	2	2	12.9	39.2	12000	197000							1	2	2	2	2
2	2	2	31.2361	3	0	0	1	2	3	1	1	1	4	2	2	0	2	3	3	2	3	2	2	2	2	2	0	1	1	2	2	2	2	2											1	3	2	2	2
3	2	2	23.5811	2	1	1	0	1		0	2		60	9	9	0	2	3	3	2	3	2	2	2	2	1	1	1	1	1	2	1	1	1	11.2	29.2	6700	153000			87	41	14	0.4	1	2	2	2	1
4	2	2	21.3388	2	1	2	0		1	1	2		6	2	2	0	2	3	2	2	2	2	2	2	2	2	0	2	1	2	2	2	2	2	11.3	34	7600	138000							1	3	2	2	1
5	2	2	25.0157	2	0	2	0		1	0	1	2	7	1	1	0	2	3	2	2	3	2	2	2	2	2	0	2	1	2	2	2	2	2	11.6	33.8	11400	217000		279			14	0.5	1	2	2	2	2
6	2	2	19.091	1	0	1	0		1	1	2		3	2	3	1	2	3	3	2	3	2	2	2	2	2	1	2	1	2	2	2	2	2											1	2	2	2	2
7	2	2	22.8063	2	0	0	1		2	0	1	2	2	1	1	0	2	3	3	2	3	2	2	2	2	2	0	2	1	2	2	2	2	2	11.8	37.1	13000	230000							1	3	2	2	2
8	1	1	19.7563	1	1	1	0		1	1	2		5	6			2	2	2	2	2	2	2	2	2	1	1	1	2	1	1	1	1	2	10.6	27.4	3300	101000	226	2151	99	36	16	0.41	1	3	2	1	1
9	2	2	23.8877	2	0	0	1		3	0	1	3	2	7	7	0	1	2	2	2	2	2	2	2	2	2	0	1	1	2	2	2	2	2	12.3	35.5	8000	250000							1	1	2	2	2
10	2	2	21.4073	2	1	2	0	1	1	1	1	3	1	1	1	0	2	3	3	2	3	2	2	2	2	2	0	2	1	2	2	2	2	2	11.2	31.7		211000							1	3	2	2	2
11	2	2	29.1061	2									8	2	2	0	2	3	2	2	2	2	2	2	2	2	0	1	1	2	2	2	2	2	9.2	27.7	9500	213000					14	0.5	1	2	2	2	2
12	2	2	18.2834	1	0	2	0		1	1	1	2	5	19	20	1	2	3	2	2	3	2	2	2	2	1	0	1	1	2	2	2	2	2	14.2	42.4	11200	172000			52	83	7	0.2	1	2	2	2	2
13	2	2	40.742	4	0	0	1		0	0	1	2	4	2	2	0	2	3	3	2	3	2	2	2	2	2	0	1	1	2	2	2	2	2	10.3		4120	186000							1	2	2	2	2
14	1	1	21.2457	2	1	0	1	1	0	0	1	2	50	30			2	2	2	2	2	2	2	2	2	1	1	1	2	1	1	1	1	1	9.2	28.9	12000	293000			22	34	32	0.9	1	3	2	1	1
15	2	2	35.3539	3	0	0	0		1	0	2		4	2	2	0	2	3	3	2	3	2	2	2	2	2	0	1	1	2	2	2	2	2	11.6	34	5700	166000							1	2	2	2	2
16	2	2	26.4832	2	0	0	1		0	1	1	2	31	5	5	0	2	2	2	2	2	2	2	2	2	1	1	1	1	1	2	2	1	2	10.6	33.4		150000					12	0.66	1	3	2	2	1
17	2	2	24.4408	2	1	1	0		1	1	1	2	4	1	1	0	2	3	2	2	2	2	2	2	2	2	0	2	1	2	2	2	2	2	12.2	36.6	7820	161000							1	2	2	2	2
18	2	2	25.6181	2	1	2	0	1	1	1	1	2	33	2	2	0	1	1	3	2	3	2	2	2	2	2	0	2	1	2	2	2	2	2	12.3	36	5700	165000							1	2	2	2	2
19	2	2	24.9774	2	0	0	1		1	0	1	2	5	1	2	1	1	3	2	2	1	2	2	2	2	2	0	1	1	1	2	2	2	2	13.3	38	13800	18000							1	3	2	2	1
20	1	1	27.5729	2	0	0	1		2	1	1	2	15	3	4	1	2	3	2	2	2	2	2	2	2	1	1	1	1	1	1	1	1	1	10.6	33.2	3200	107000					16	0.69	1	2	2	1	1
21	2	2	27.4114	2	0	2	0		1	1	2		6	4	4	0	2	3	3	2	3	2	2	2	2	2	0	2	1	2	2	2	2	2	12.3	36.2	12200	199000							1	3	2	2	2
22	2	2	22.5216	2	0	1	0		1	1	1	2	9	10	10	0	2	3	2	2	3	2	2	2	2	2	0	2	1	2	2	2	2	2	12.4	36	11000	349000					14	0.6	1	3	2	2	2
23	2	2	21.6756	2	1	1	0		1	1	2		7	6	6	0	2	3	3	2	2	2	2	2	2	2	0	1	1	2	2	2	2	2	13.5	40.8	9300	118000							1	3	2	2	1
24	2	2	23.8193	2	0	0	0		2	1	2		7	2	2	0	2	3	2	2	3	2	2	2	2	2	0	1	1	2	2	2	2	2	12	36.8	9900	221000							1	3	2	2	1
25	2	2	22.3135	2	0	0	1		2	1	1	2	2	4	4	0	2	2	2	2	3	2	2	2	2	2	0	2	1	2	2	2	2	2											1	2	2	2	2
26	1	1	19.154	1	1	2	0	1	1	1	2		19	1	1	0	2	3	2	2	2	2	2	2	2	1	1	1	1	1	1	1	2	2	9.8	28.6	13000	83000	184	895	46	18	18	0.8	1	3	2	1	1
27	2	2	24.5804	2									2	4	4	0	2	3	2	2	2	2	2	2	2	2	0	2	1	2	2	2	2	2	10.5	32.4	4900	129000							1	2	2	2	2
28	2	2	17.4456	1	1	2	0		1	1	1	2	7	1	2	1	2	3	2	2	3	2	2	2	2	2	0	2	1	2	2	2	2	2	12.5	37.2		148000							1	1	2	2	2
29	2	2	25.3306	2	0	1	0	2	1	1	2		13	5	6	1	1	1	2	2	3	2	2	2	2	2	1	1	1	2	2	2	2	2	7.7	25.7	7800	84000		619	58	15	23	0.9	1	3	1	2	1
30	2	2	22.8638	2									6	1	1	0	1	1	3	2	3	2	2	2	2	2	0	1	1	2	2	2	2	2	11.8	35.6	8300	179000					8	0.52	1	3	2	2	2
31	2	2	37.8946	3	0	0	0		2	1	1	2	4	2	2	0	2	3	3	2	3	2	2	2	2	2	0	2	1	2	2	2	2	2	8.5	26.5	8000	134000							1	3	2	2	2
32	2	2	29.6783	2	0	0	1		3	1	1	2	2	1	1	0	2	3	3	2	3	2	2	2	2	2	0	2	1	2	2	2	2	2	11.6	29.7	8600	193000							1	2	2	2	2
33	2	2	17.2676	1	1	2	1		3	1	2		28	5			2	2	3	2	3	2	2	2	2	1	1	1	2	1	2	2	1	2	9.2	27.8	12300	119000			123	75	12	0.43	1	3	2	2	1
34	1	1	22.3025	2									15	1	5	4	2	3	2	2	3	2	2	2	2	1	1	1	1	1	1	1	2	2	10.5	29.5	7100	204000					26.37	0.49	1	3	2	1	1
35	2	2	30.1465	3	0	2	0		1	0	1	2	4	0	0	0	2	3	2	2	3	2	2	2	2	2	0	2	1	2	2	2	2	2	13	37.7	5600	183000					14	0.6	1	1	2	2	2
36	2	2	25.1143	2	1	0	1	2	3	1	1	2	8	2	3	1	1	2	2	1	1	2	2	2	2	1	1	1	1	2	2	2	2	2	12.4	37.1	4930	125000		174			12.6	0.47	1	2	2	2	2
37	1	1	29.7796	2									12	7	7	0	1	3	2	2	2	2	2	1	2	1	1	1	1	1	1	1	2	1	11.6	35.5	9200	106000		545	34	24	15	0.6	1	2	2	1	1
38	2	2	23.321	2	1	0	0		1	0	2		7	1	2	1	2	3	2	2	2	2	2	2	2	2	0	1	1	2	2	2	2	2	12	35	6500	193000							1	3	2	2	1
39	2	2	24	2	1	0	0		2	1	2		2	0	0	0	2	2	3	2	3	2	2	2	2	2	0	2	1	2	2	2	2	2											1	1	2	2	2
40	2	2	22.6858	2	0	0	1		2	0	1	2	11	-4			2	2	3	2	3	2	2	2	2	1	0	1	2	1	2	1	2	1	12.1	34.5	13400	235000			33	40	14	0.5	1	2	2	2	2
41	2	2	18.7159	1	0	0	0		2	1	1	2	5	1	1	0	2	3	2	2	2	2	2	2	2	2	0	1	1	2	2	2	2	2	12.6	37.9	10500	186000							1	3	2	2	2
42	1	1	29.4921	2	0	2	0		1	1	1	2	1	5			2	3	3	2	3	2	2	2	2	1	1	1	2	1	1	1	2	2	13.5	41	15800	250000							1	2	2	1	1
43	1	1	15.6194	1	1	1	0		1	1	2		12	1	2	1	2	3	2	2	2	2	2	2	2	1	1	1	1	1	1	1	1	2	10	30.3	9500	265000		204	61	23	16	0.4	1	3	1	1	1
44	2	2	21.3196	2	0	2	0	1	1	0	1	2	7	2	2	0	1	2	2	2	3	2	2	2	1	1	0	2	1	2	2	2	2	2	11	32.5		211000					18	0.7	1	3	2	2	2
45	1	1	22.8747	2	1	0	1		2	1	1	2	13	0	2	2	2	3	3	2	3	2	2	2	2	1	1	1	1	1	1	1	1	2	10.8	33	5100	152000			90	86	12	0.8	1	3	2	1	1
46	2	2	20.219	2	1	2	0		1	0	2		4	2	2	0	2	3	2	2	2	2	2	2	2	2	0	2	1	2	2	2	2	2	11.9	34.3	10370	207000		480			9	0.43	1	2	2	2	2
47	2	2	33.7769	3	0	0	1		3	0	1	3	3	2	2	0	2	2	2	2	2	2	2	2	2	2	0	2	1	2	2	2	2	2	11.8	32.1	7360	223000					27	0.9	1	2	2	2	2
48	2	2	25.8809	2	0	0	1		0	1	1	3	3	1	2	1	2	3	2	2	2	2	2	2	2	2	0	2	1	2	2	2	2	2	11.3	34	7270	151000			22	15	11	0.7	1	3	2	2	2
49	2	2	35.3949	3	0	0	1		3	0	1	3	5	2	2	0	2	2	2	2	2	2	2	2	2	1	1	1	1	2	2	2	2	2	10.4	31.1	4100	156000					12	0.4	1	2	2	2	2
50	2	2	22.6174	2	0	0	1		0	0	2		4	2	2	0	1	3	2	2	1	2	2	2	2	2	1	1	1	2	2	2	2	2	9.9	30.8	6900	220000			27	19	13	0.4	1	2	2	2	2
51	2	2	24.5366	2	1	1	0	2	1	1	2		3	3	3	0	2	3	3	2	3	2	2	2	2	2	1	2	1	2	2	2	2	2											1	3	2	2	2
52	2	2	19.2882	1	0	0	0			1	1	2	3	2	2	0	2	3	2	2	3	2	2	2	2	2	0	1	1	2	2	2	2	2	9.8	29	9400	187000							1	3	2	2	2
53	2	2	31.7755	3									5	3	4	1	2	3	2	2	2	2	2	2	2	2	0	2	1	2	2	2	2	2	9.3	30	5500	202000		602	34	9	5.4	0.6	1	3	2	2	1
54	2	2	29.4565	2	0	2	1		2	1	1	2	4	2	2	0	2	2	2	2	2	2	2	2	2	2	0	2	1	2	2	2	2	2	12.9	37.9	7700	159000	30	329			12	0.52	1	3	2	2	2
55	2	2	27.3758	2	1	2	0		2	0	1	2	7	2	2	0	2	3	3	2	3	2	2	2	2	2	0	1	1	2	2	2	2	2	12.2	34.1	10300	192000					11	0.51	1	3	2	2	2
56	2	2	23.3155	2	1	2	0	1	1	0	1	2	3	0	0	0	2	3	3	2	3	2	2	2	2	2	0	1	1	2	2	2	2	2	11.7	36	6600	176000		313	14	11			1	2	2	2	2
57	2	2	25.4237	2	0	0	1	1	2	1	1	2	4	2	2	0	2	3	2	2	2	2	2	2	2	2	0	2	1	2	2	2	2	2	13.6	39.7	8400	114000							1	1	2	2	2
58	2	2	30.2231	3	1	0	0		1	0	2		53	1	1	0	1	3	2	2	1	2	1	2	2	1	0	1	1	1	2	2	2	2	6.2	17.7	12340	193000	42	2369	169	95	41	1	1	3	2	2	1
59	2	2	26.4066	2	0	2	0		1	0	2		2	1	2	1	2	3	2	2	3	2	2	2	2	2	0	2	1	2	2	2	2	2	12.1	37.3	6500	159000	50	115			12	0.5	1	1	2	2	2
60	2	2	21.5277	2	1	0	0		1	1	2		9	5	8	3	2	3	2	2	2	2	2	2	2	1	1	1	1	2	2	2	2	2	11.1	33.4	5300	288000		101	22	31	12	0.4	1	2	2	2	2
61	2	2	26.3354	2	0	0	1	2	0	1	2		5	2			2	2	2	2	2	2	2	2	2	2	0	1	2	2	2	2	2	2	13.5	39	11600	191000		198	25	22	15	0.6	1	3	2	2	2
62	2	2	18.8309	1	1	2	0		2	1	2		5	0			2	2	2	2	3	2	2	2	2	2	0	1	2	2	2	2	2	2	12.2	35.3		263000							1	2	2	2	2
63	2	2	18.7762	1	1	2	0	1	1	0	2		4	1	2	1	2	3	3	2	2	2	2	2	2	2	0	1	1	2	2	2	2	2	8.5	25	5200	194000					10	0.6	1	3	2	2	2
64	2	2	23.0582	2	1	0	0		1	1	2		8	2	4	2	2	3	2	2	3	2	2	2	2	2	0	1	1	2	2	2	2	2											1	2	2	2	2
65	2	2	43.8631	4	0	0	1		0	1	1	2	2	2	2	0	1	1	2	2	2	2	2	2	2	2	0	1	1	2	2	2	2	2	12.3	35.7	6900	225000	41		18	19	17	0.9	1	2	2	2	2
66	2	2	29.8042	2	1	0	1	1	2	0	1	2	5	2	2	0	2	2	2	2	2	2	2	2	2	2	0	1	1	2	2	2	2	2	12.6	36	9550	239000							1	2	2	2	2
67	2	2	31.1458	3	1	0	1		2	0	1	1	5	5	5	0	1	3	2	2	2	2	2	2	2	1	0	2	1	2	2	2	2	2	11	33	8200	161000	67	172			7	0.5	1	3	2	2	2
68	2	2	27.8877	2	0	0	1		3	0	1	2	5	0	0	0	2	2	2	2	2	2	2	2	2	2	0	2	1	2	2	2	2	2	11.3	33.8	8290	294100		148			10	0.3	1	2	2	2	2
69	2	2	17.7933	1	1	2	0		1	0	2		3	1	1	0	2	2	2	2		2	2	2	2	2	0	2	1	2	2	2	2	2	12	36.2	8000	154000							1	2	2	2	2
70	2	2	28.1862	2	0	0	1		3	1	1	1	4	1	2	1	1	3	2	2	3	2	2	2	2	2	0	1	1	2	2	2	2	2	8.8	29.7	9800	262000		259					1	3	2	2	2
71	1	1	20.9309	2	0	1	0	1	1	1	1	2	5	2	2	0	1	2	3	1	3	2	2	2	2	1	1	1	1	1	1	1	1	1	11.9	35	12700	175000					23	0.7	1	3	2	1	1
72	2	2	31.9097	3	1	1	0		1	1	1	2	3	2	3	1	1	3	3	2	3	1	2	2	2	2	0	2	1	2	2	2	2	2	10.8	32.8	6700	256000							1	3	2	2	2
73	2	2	15.4251	1	1	0	0		1	1	1	3	7	5			2	3	3	2	3	2	2	2	2	2	0	1	2	2	2	2	2	2	10	32	5700								1	3	2	2	2
74	2	2	21.6509	2	1	1	0		1	1	2		3	0	0	0	2	2	2	2	3	2	2	2	2	1	0	1	1	2	2	2	2	2	11.2	35.6	9500	243000					12	0.41	1	2	2	2	2
75	2	2	20.8296	2	1	0	0		1	1	2		3	3	3	0	2	2	2	2	3	2	2	2	2	2	0	2	1	2	2	2	2	2	14.1	43	5700	258000							1	1	2	2	2
76	2	2	30.1684	3	0	1	1		3	1	1	2	31	15	19	4	2	3	2	2	3	2	2	2	2	1	1	1	1	1	2	2	1	2	10.6	31	6500	159000	57	693	64	38	8	0.4	1	3	2	2	2
77	2	2	22.0424	2	0	2	0		1	0	2		6	2	3	1	2	3	3		3				2	2	0	2	1	2	2	2	2	2	11.3	34.6	9800	249000			22	16		0.5	1	3	2	2	2
78	2	2	33.306	3	0	0	1		0	0	1	3	4	2	2	0	2	2	2	2	3	2	2	2	2	2	0	2	1	1	2	2	2	2			2930			130					1	1	2	2	1
79	1	1	23.8604	2									4	8	8	0	2	3	2		3				2	1	1	1	1	1	1	1	1	1	9.4	27.4	2500	141000			46	13	24	0.9	1	3	2	1	1
80	2	2	25.4428	2	0	0	0		2	1	1	2	6	1	1	0	2	3	3	2	3	2	2	2	2	2	0	1	1	2	2	2	2	2	11.9	34.3	14200	373000							1	2	2	2	2
81	2	2	30.3217	3	0	0	1		0	1	1	1	2	0	1	1	2	3	2	2	2	2	2	2	2	2	0	1	1	2	2	2	2	2											1	3	2	2	2
82	1	1	20.3422	2									5	4	5	1	2	3	2	2	2	2	2	2	2	1	1	1	1	1	1	1	1	1	10.4	32.6	7400	123000	306	679	347	168	11	0.6	1	2	2	1	1
83	2	2	31.9124	3	1	1	0		1	1	2		30	2	2	0	2	3	2	2	2	2	2	2	2	1	1	1	1	1	1	1	1	1	13.8	39.8	10840	152000		1421	641	175	39	1.7	1	3	2	2	1
84	1	1	31.1896	3									7	4	4	0	1	3	3		3	2	2	3	2	1	1	1	1						14	42.7	7000	142000					7.7	0.8	1	3	2	1	1
85	2	2	34.1602	3	0	1	0		1	1	2		4	6			2	3	3	2	3	2	2	2	2	2	0	1	2	2	2	2	2	2	12	35.9	14400	224000							1	3	2	2	2
86	1	1	25.0869	2	0	2	0		1	1	1	3	8	2	2	0	2	3	3	2	3	2	2	2	2	1	1	1	1	1	1	1	1	2	10.4	33	9200	96000			144	37	15	1	1	3	2	1	1
87	2	2	23.5729	2	0	2	0	2	2	1	2		3	2			2	3	3	2	3	2	2	2	2	2	0	2	2	2	2	2	2	2	10.5	30	4500	164000							1	2	2	2	2
88	2	2	39.4771	3	0	2	1		1	0	1	2	6	1	1	0	2	3	3	2	3	2	2	2	2	1	1	1	1	2	2	2	2	2	11.4	34	9600	303000		666			16	0.3	1	3	2	2	2
89	2	2	21.4155	2	0	0	0	1	1	0	1	2	4	1	1	0	2	2	3	2	3	2	2	2	2	2	0	1	1	2	2	2	2	2	9.2	32	5200	218000							1	2	2	2	2
90	1	1	21.4127	2	0	2	0		1	1	1	2	3	5	6	1	2	2	2	2	3	2	2	2	2	1	1	1	1	1	2	2	2	2	11.8	34.7	8400	173000							1	3	2	1	1
91	2	2	28.7693	2	0	0	1		0	1	2		2	1	1	0	1	2	2	2	1	2	2	2	2	2	0	1	1	2	2	2	2	2	11.9	33.9	6890	175000					15	0.54	1	2	2	2	2
92	2	2	17.2293	1	1	2	0	2	2	0	1	2	2	1	1	0	2	3	3	2	3	2	2	2	2	2	0	1	1	2	2	2	2	2	11.4	35.8	8100	152000					15	0.5	1	3	2	2	2
93	2	2	19.0582	1	1	0	0		1	0	1	2	1	4	4	0	2	3	2	2	3	2	2	2	2	2	0	2	1	2	2	2	2	2											1	1	2	2	2
94	2	2	24.3751	2	1	0	0		1	0	2		7	2	2	0	2	3	3	2	3	2	2	2	2	2	0	1	1	2	2	2	2	2	12.5	36.3	4000	190000			40	25	15	0.8	1	2	2	2	2
95	1	1	24.345	2	1	0	0		1	1	1	2	23	6	8	2	1	1	2	2	2	2	2	2	2	1	1	1	1	1	2	2	1	2	14.5	42.9	8600	176000			48	20	40	1.1	1	3	1	1	1
96	2	2	16.3066	1									2	3	4	1	2	2	2	2	2	2	2	2	2	2	0	2	1	2	2	2	2	2	10.6	33		231000						70	1	3	2	2	2
97	2	2	25.1225	2	0	0	1	1	1	1	1	2	1	2	2	0	2	3	3	2	3	2	2	2	2	2	0	2	1	2	2	2	2	2			6500								1	1	2	2	2
98	2	2	29.6701	2	0	0	0		2	0	1	2	2	1	1	0	1	3	3	2	1	2	2	2	2	2	0	1	1	2	2	2	2	2	11.6	33.5	7100	222000							1	2	2	2	2
99	1	1	23.436	2	0	1	1		1	1	2		11	0	4	4	2	3	2	2	3	2	2	2	2	1	1	1	1	1	2	2	1	2	12	37	9000	143000		668	75	48	17	0.5	1	3	2	1	1
100	2	2	18.1383	1	1	0	0		1	0	2		4	3	4	1	2	2	2	2		2	2	2	2	2	0	1	1	2	2	2	2	2	11.6	36.5	6900	200000							1	2	2	2	2
101	2	2	20.1205	2	0	0	0		1	0	1	2	8	6	7	1	2	3	2	2	2	2	2	2	2	1	0	2	1	2	2	2	2	2	12.2	36	6200	191000					15	0.7	1	2	2	2	2
102	2	2	17.7741	1	1	2	0		1	0	2		9	9	11	2	2	2	2	2	2	2	2	2	2	1	0	1	1	1	2	2	1	2	10.8	31.5	3900	243000					13	0.7	1	3	2	2	2
103	2	2	19.8686	1	0	0	0		2	1	1	2	5	7			2	3	3	2	3	2	2	2	2	2	0	1	2	1	2	2	2	2	11	32.2	10400	178000					10	0.7	1	3	2	2	2
104	2	2	20.742	2	0	0	1		3	0	1	2	7	1	2	1	2	3	3	2	3	2	2	2	2	2	0	2	1	2	2	2	2	2											1	2	2	2	2
105	1	1	19.3457	1	1	0	0		1	1	2		12	4			2	3	3	2	3	2	2	2	2	1	1	1	2	1	1	1	1	1	10.1	31	11600	161000	34		31	47	16	0.8	1	3	2	1	1
106	1	1	26.0917	2	1	2	0		2	1	1	2	43	5	4	-1	2	3	2	2	2	2	2	2	2	1	1	1	1	1	1	1	1	1		40	22000	216000	1780	930	83	29	26	1.2	1	3	2	1	1
107	2	2	21.9192	2	1	1	0		1	0	1	2	48	15	15	0	1	3	2	2	1	2	2	2	2	1	1	1	1	1	2	1	1	1	10.1	31.4	7300	226000			28	27	5	0.3	1	3	2	2	1
108	2	2	25.347	2	1	0	1		2	1	1	2	6	2	2	0	1	2	2	2	1	2	2	2	2	2	0	2	1	2	2	2	2	2	12.1	35.3	11600	229000							1	3	2	2	2
109	2	2	21.5496	2	1	0	1		1	0	1	2	3	3	3	0	2	3	2	2	2	2	2	2	2	2	0	1	1	2	2	2	2	2	11.7	35.1	9730	207000							1	3	2	2	2
110	1	1	30.9021	3	0	2	0	1	1	1	1	2	6	-2	2	4	1	1	3	2	2	2	2	2	2	1	1	1	1	1	2	2	1	2	10.5	32	12800	148000					24	0.75	1	2	2	1	1
111	1	1	28.9336	2									19	3	3	0	2	3	3	2	3	2	2	2	2	1	1	1	1	1	1	2	2	2	11.5	33	4700	172000			97	38	12	0.6	1	2	2	1	1
112	2	2	23.2361	2									4	2	2	0	2	3	2	2	2	2	2	2	2	2	0	1	1	2	2	2	2	2	12	35.5	10940	253000							1	3	2	2	2
113	2	2	25.3443	2	1	1	1	1	1	1	2		3	4	4	0	2	3	3	2	2	2	2	2	2	2	0	2	1	2	2	2	2	2	9.8	30	3600	136000							1	2	2	2	2
114	2	2	24.9391	2	0	2	0	2	1	0	1	2	5	3	3	0	2	3	2	2	2	2	2	2	2	2	0	1	1	2	2	2	2	2	9.4	28	10900	179000							1	3	2	2	2
115	2	2	24.3943	2	1	0	1		1	0	2		3	0	0	0	1	3	2	2	1	2	2	2	2	2	1	1	1	2	2	2	2	2	11.3	33.9	7900	225000							1	3	2	2	2
116	2	2	22.6311	2	0	2	1		1	1	1	2	5	4	4	0	2	2	2	2	3	2	2	2	2	2	0	1	1	2	2	2	2	2	12	35	6900	187000	168			29	27	0.7	1	3	2	2	2
117	1	1	26.5298	2	1	0	0		2	1	1	2	9	7			2	3	3	2	3	2	2	2	2	1	1	1	2	1	1	1	1	2	11.2	33.7	9000	193000			59	36	24	0.7	1	2	2	1	1
118	1	1	38.4586	3									3	5			2	3	3		3				2	1	1	1	2	1	1	1	1	1	12.3	37.1	9500	337000			50	10	16	0.7	1	3	2	1	1
119	1	1	17.7221	1	0	2	0		1	1	2		19	2	8	6	2	3	2	2	2	2	2	2	2	1	1	1	1	1	2	2	2	2	8	25.31		181000					19	0.5	1	3	2	1	1
120	2	2	19.707	1	0	0	1		0	1	2		3	2	3	1	2	3	3	2	3	2	2	2	2	2	0	1	1	2	2	2	2	2	10.6	32	11400	282000					24	1	1	2	2	2	2
121	2	2	17.2714	1	0	2	0		1	1	2		2.63819	1.36181	1	-0.361806	1	2	3	2	1	2	2	2	2	2	0	1	1	2	2	2	2	2	11.4	36	15100	264000					21	0.6	1	3	2	2	2
122	2	2	26.1191	2	0	0	1	2	1	1	1	1	2	1			2	3	2	2	3	2	2	2	2	2	0	2	2	2	2	2	2	2	14.2	41.3	10200	320000							1	1	2	2	2
123	2	2	21.6235	2	1	2	0	1	1	0	1	3	3	1	3	2	2	3	3	2	3	2	2	2	2	2	0	1	1	2	2	2	2	2	12.3	35.2		239000							1	1	2	2	2
124	2	2	22.4805	2	1	2	1	1	1	1	1	3	3	0	1	1	2	3	3	2	3	2	2	2	2	2	0	1	1	2	2	2	2	2											1	1	2	2	2
125	2	2	22.9596	2	1	2	1		1	0	2		4	0	0	0	1	3	3	2	1	2	2	2	2	1	1	1	1	2	2	2	2	2	12.4	37.2	10300	243000					32	0.5	1	1	2	2	2
126	2	2	34.8255	3	1	0	1	2	2	1	1	2	5	7	8	1	2	3	2	2	2	2	2	2	2	1	0	1	1	1	2	2	2	2	10.3	31	12200	208000			26	21	17	0.45	1	3	2	2	2
127	2	2	15.7536	1									7	4	5	1	2	3	3	2	3	2	2	2	2	2	0	2	1	2	2	2	2	2	10.7	33	8620	267000					8		1	3	2	2
129	2	2	32.1697	3	1	0	1	1	0	0	1	2	2	1	2	1	1	2	2	2	1	2	2	2	2	2	0	2	1	2	2	2	2	2	12	35.3	9600	199000			19	32	14	0.69	1	3	2	2	2
130	2	2	20.4463	2	1	1	0		1	0	2		3	2	2	0	1	3	3	2	3	2	2	2	2	2	0	1	1	2	2	2	2	2	11.2	35		159000			21	12	23	0.6	1	3	2	2	2
131	2	2	34.1081	3	1	2	0	1	1	0	2		4	2	2	0	1	3	3	2	1	2	2	2	2	2	0	1	1	2	2	2	2	2	9.65	28.7	11500	262000							1	3	2	2	2
132	2	2	18.2286	1	1	2	0		1	1	2		5	5	5	0	1	2	3	2	3	2	2	2	2	1	0	1	1	2	2	2	2	2	10.3	31.8	6800	223000					11	0.56	1	3	2	2	2
133	2	2	32.397	3	1	0	1		1	1	1	2	3	2	2	0	2	2	2	2	3	2	2	2	2	2	0	2	1	2	2	2	2	2											1	3	2	2	2
134	1	1	20.0849	2	0	2	0	2		1	2		17	6	7	1	2	3	2	2	3	2	2	2	2	1	1	1	1	1	1	1	2	2	9.2	27.7	10900	209000		389			8	0.7	1	2	2	1	1
135	1	1	34.0698	3	0	0	0		2	1	1	2	28	6	9	3	2	3	3	2	3	2	2	2	2	1	1	1	1	1	1	1	1	1	11	31.9	3490	142000	81	483	38	30	18	0.41	1	2	2	1	1
136	2	2	26.0999	2	0	0	0		1	0	2		5	1	1	0	2	2	2	2		2	2	2	2	2	0	2	1	2	2	2	2	2	12.8	38	8800	204000							1	3	2	2	2
137	2	2	33.6838	3	1	1	0	1	1	1	2		3	5	5	0	2	3	3	2	3	2	2	2	2	2	0	1	1	2	2	2	2	2	8.5	26	15700	220000	1128	192			6.5	0.7	1	3	2	2	1
138	2	2	29.8097	2	1	2	1	2	2	1	1	2	3	1	2	1	2	3	3	2	3	2	2	2	2	2	0	1	1	2	2	2	2	2	10.9	32	9200	223000					15	0.6	1	1	2	2	2
139	2	2	44.7118	4	0	1	0		1	1	2		1	4	5	1	2	3	2	2	2	2	2	2	2	2	0	2	1	2	2	2	2	2	11.7	34.9	7660	132000							1	3	2	2	2
140	2	2	37.7577	3									3	2	2	0	2	3	2	2		2	2	2	2	2	0	1	1	2	2	2	2	2	12	34.8	12000	129000						0.7	1	1	2	2
141	2	2	23.4278	2									3	1	1	0	2	3	3	2	3	2	2	2	2	2	0	1	1	2	2	2	2	2	12.3	36.9	6480	303000							1	2	2	2
142	2	2	38.9788	3									4	0	2	2	1	3	3	2	3	2	2	1	2	2	0	1	1	2	2	2	2	2	12.6	35.7		164000							1	2	2	2
143	2	2	15.7481	1	0	2	0		1	1	2		4	1	1	0	2	3	3	2	3	2	2	2	2	2	0	2	1	2	2	2	2	2											1	1	2	2	2
144	2	2	26.2177	2	0	0	1		0	0	1	2	4	1	1	0	2	3	2	2	3	2	2	2	2	2	0	1	1	2	2	2	2	2	9.6	28.4	4200	144000			22	18		0.6	1	3	2	2	2
145	2	2	16.7228	1									7	2	3	1	2	3	2	2	2	2	2	2	2	2	0	1	1	2	2	2	2	2	13.3	39.1	11900	177000							1	3	2	2
146	2	2	32.3285	3	0	0	0		1	1	2		8	3	3	0	1	1	1	2	2	2	2	2	2	2	0	1	1	2	2	2	2	2	11.7	35.6	7500	322000		100	17	24	10	0.3	1	2	2	2	2
147	2	2	27.718	2	0	0	1		2	0	1	2	6	2			2	3	2	2	2	2	2	2	2	1	1	1	2	1	2	1	2	2	8.5	25.6	1300	115000					10	0.6	1	3	2	2	2
148	2	2	24.4435	2	1	0	0		1	1	1	2	14	6	6	0	2	3	3	2	3	2	2	2	2	1	1	1	1	2	2	2	2	2	10.6	33.2	8200	118000			48	29	18	0.6	1	3	2	2	1
149	2	2	27.6359	2	0	0	0	1	3	0	1	2	4	1	1	0	2	3	3	2	3	2	2	2	2	2	0	1	1	2	2	2	2	2	11	33	11600	279000			140		67	5.7	1	3	2	2	2
150	2	2	21.2019	2	0	0	0	2	2	1	2		4	0	0	0	1	3	2	2	2	2	2	2	2	2	0	1	1	2	2	2	2	2	11.2	33.6	6100	138000							1	2	2	2	2
151	2	2	18.2177	1	1	0	0		3	1	2		2	21			1	2	2	2	3	2	1	2	2	2	0	1	2	2	2	2	2	2	10.3	32		211000					12	0.7	1	3	2	2	2
152	2	2	25.6372	2	1	1	0		1	0	2		3	1	1	0	2	3	3	2	3	2	2	2	2	2	0	2	1	2	2	2	2	2											1	3	2	2	2
153	2	2	26.6749	2	1	2	0		1	1	2		2	2	2	0	1	3	2		2				2	2	0	1	1	2	2	2	2	2	10.7	39.7	8200	198000			21	11		0.5	1	3	2	2	2
154	2	2	21.6893	2	0	0	1		1	1	1	2	6	1	2	1	2	3	2	2	2	2	2	2	2	2	0	1	1	2	2	2	2	2	11	32	11700								1	2	2	2	2
155	2	2	24.8077	2	1	0	0	1	3	1	1	2	2	0	0	0	2	2	2	2	3	2	2	2	2	2	0	2	1	2	2	2	2	2	11.1	34.2	10100	213000							1	2	2	2	2
156	2	2	23.5127	2	0	0	1		2	1	2		1	1	1	0	2	2	2	2	2	2	2	2	2	2	0	1	1	2	2	2	2	2	13.7	39.8	7200	26100							1	1	2	2	2
157	2	2	18.9021	1	1	2	0	1	2	0	2		7	3	4	1	2	3	2	2	2	2	2	2	2	2	0	2	1	2	2	2	2	2	12.4	35.3	5500	235000					16	0.5	1	1	2	2	2
158	1	1	25.7495	2	0	0	1		1	1	2		12	0	1	1	1	2	3	2	1	2	2	2	2	1	1	1	1	1	1	1	1	2	11	33.4	5900	154000	92		38	29	10	0.5	1	3	2	1	1
159	1	1	37.1718	3	0	0	1	1	0	1	2		4	4			2	3	2	2	3	2	2	2	2	1	1	1	2	1	2	1	1	2	10.2	28.6	6200	139000							1	3	2	1	1
160	1	1	31.0445	3	1	2	1	2	2	1	1	2	14	10	10	0	1	1	2	2	2	2	2	2	2	1	1	1	1	1	1	1	1	1	9.3	27	19800	102000			138	36	21	1	1	3	2	1	1
161	2	2	22.8775	2	0	2	1		2	1	2		3	2	2	0	2	3	2	2	2	2	2	2	2	2	0	2	1	2	2	2	2	2											1	2	2	2	2
162	2	2	23.8111	2	0	0	0		2	1	1	3	2	2	2	0	2	3	3	2	2	2	2	2	2	2	0	2	1	2	2	2	2	2	11.8	34.1	10500	272000							1	3	2	2	2
163	2	2	28.3285	2	1	1	0		1	1	2		7	5	8	3	2	3	2	2	2	2	2	2	2	2	0	1	1	2	2	2	2	2	9	30	7600	213000					15	0.8	1	3	2	2	2
164	2	2	24.9884	2	0	2	1		2	0	1	2	3	3	3	0	2	3	2	2	2	2	2	2	2	2	1	1	1	1	2	2	2	1	10.6	33	8100	118000			23	16	16	0.3	1	2	2	2	2
165	2	2	21.6427	2	1	0	0		2	1	1	2	2	1	1	0	2	3	2	2	2	2	2	2	2	2	0	2	1	2	2	2	2	2	11.4	38	10100	253000							1	3	2	2	2
166	2	2	34.319	3	0	2	1		3	1	2		13	2	3	1	2	3	3	2	3	2	2	2	2	1	0	1	1	2	2	2	2	2	9.2	32	13600	170000					13	0.6	1	3	2	2	1
167	2	2	16.0794	1	1	2	0		1	1	2		3	1	1	0	2	3	2	2	3	2	2	2	2	2	0	2	1	2	2	2	2	2	12.5	38.3	7300	184000							1	2	2	2	2
168	2	2	25.4237	2	0	0	0		2	1	1	2	4	1	1	0	2	3	3	2	3	2	2	2	2	2	0	1	1	2	2	2	2	2	10	30.1	7400	185000						0.8	1	2	2	2	2
169	2	2	24.9665	2	0	0	1		2	1	1	2	4	3	3	0	2	3	3	2	3	2	2	2	2	2	0	1	1	2	2	2	2	2	12.1	35	11200	218000	31						1	3	2	2	2
170	1	1	25.5797	2	0	2	0		1	1	2		2	4	4	0	1	2	2	2	3	2	2	2	2	1	1	1	1	1	1	1	1	2	9.9	31.8	9000	116000	713		112	30	15	0.9	1	3	2	1	1
171	2	2	25.6756	2	0	0	0	1	2	0	2		3	1	1	0	2	3	3	2	3	2	2	2	2	2	0	1	1	2	2	2	2	2											1	3	2	2	2
172	1	1	17.4374	1	1	2	0		1	0	2		28	0	8	8	1	3	3	2	1	2	2	1	2	1	1	1	1	1	1	1	1	1	11.3	32.8	7000	143000		479	243	133	24	0.7	1	3	2	1	1
173	2	2	31.8549	3	1	2	0	1	1	1	2		3	1	1	0	2	3	3	2	3	2	2	2	2	2	0	1	1	2	2	2	2	2	8.1	23.1	7200	227000					22	0.61	1	2	2	2	2
174	2	2	24.9035	2	1	0	1		2	1	1	2	3	3	3	0	2	3	3	2	3	2	2	2	2	2	0	2	1	2	2	2	2	2	10.2	31	10300								1	3	2	2	2
175	2	2	22.8008	2	1	2	0	1	1	1	2		14	2	2	0	2	2	3	2	3	2	2	2	2	1	1	1	1	2	2	2	2	2	10.1	30	12700	203000			13	8		0.37	1	2	2	2	2
176	2	2	20.95	2	1	1	0	1	1	1	2		4	2	2	0	2	3	3	2	3	2	2	2	2	2	0	1	1	2	2	2	2	2	9.7	29.6	9800	279000							1	3	2	2	2
177	1	1	25.4155	2	1	2	0		1	1	2		1	6	6	0	1	1	2	2	3	2	2	2	2	1	1	1	1	1	2	2	2	2	10.3	32.8	8600	217000	356		72	40	8	0.4	1	3	2	1	1
178	2	2	22.3874	2	0	0	1		1	1	2		3	0	0	0	2	3	2	2	2	2	2	2	2	2	0	1	1	2	2	2	2	2	9.8	30.9	10100	180000							1	3	2	2	2
179	1	1	16.4873	1	1	2	0		1	1	1	2	5	5	6	1	2	3	3	2	3	2	2	2	2	1	1	1	1	1	2	1	1	2	9.7	30.1	5900	160000					22	0.6	1	2	2	1	1
180	1	1	22.3847	2	0	0	0		2	1	2		0	2	2	0	1	3	3	2	1	2	2	2	2	1	1	1	1	1	1	2	1	2	10.8	33.8	12500	218000					15	0.9	1	3	2	1	1
181	1	1	23.7782	2	0	2	1		1	1	1	2	2	0	2	2	2	3	2	2	3	2	2	2	2	2	1	1	1	1	2	2	1	2	11.3	34.7	10800	252000							1	2	2	1	1
182	2	2	25.6537	2	0	0	1		3	1	2		6	3	4	1	1	3	3	2	1	2	2	2	2	2	0	1	1	2	2	2	2	2	11.3	34.3	8900	153000							1	3	2	2	2
183	2	2	30.757	3	0	1	0	1	1	1	2		3	1	2	1	2	3	2	2	2	2	2	2	2	2	0	1	1	2	2	2	2	2	12	38	12200	103000					53.5	1.04	1	3	2	2	1
184	2	2	28.6352	2	0	0	0		1	1	2		33	4			1	3	2	2	3	2	2	2	1	1	1	1	2	1	2	2	1	2	11.9	34.9	7900	214000	84	858			26	0.67	1	3	2	2	1
185	2	2	34.3326	3	0	0	1		3	1	2		15	7	7	0	2	3	2	2	3	2	2	2	2	2	0	1	1	2	2	2	2	2											1	3	2	2	1
186	1	1	28.3559	2	0	0	1		0	1	2		13	5	6	1	2	3	2	2	2	2	2	2	2	1	1	1	1	1	1	2	1	2	9.8	30.4	5400	148000	54700	817	65	36	10	0.5	1	3	2	1	1
187	2	2	29.8535	2									6	2	2	0	2	2	3	2	3	2	2	2	2	2	0	1	1	2	2	2	2	2	12	34.2	5900	172000							1	3	2	2	1
188	1	1	32.95	3	0	0	1		3	1	1	2	1	10	10	0	2	2	3	2	3	2	2	2	2	1	1	1	1	1	1	1	1	1	11.5	35	7800	90000					30	2.2	1	3	2	1	1
189	1	1	25.5606	2	1	0	1		3	1	2		15	7	16	9	2	3	2	2	3	2	2	2	2	1	1	1	1	1	1	1	1	2	10.7	33	7600	248000			132	113	19	0.9	1	2	2	1	1
190	2	2	32.4189	3	0	0	1	2	0	0	1	2	7	3	3	0	2	3	2	2	2	2	2	2	2	1	0	1	1	1	2	2	2	2	10.5	32.6	18000	280000			25	20	9	0.6	1	3	2	2	2
191	2	2	30.0534	3	1	0	0	1	1	1	1	2	2	2			1	3	1	2	3	2	2	2	2	2	0	1	2	2	2	2	2	2											1	2	2	2	2
192	2	2	22.8255	2									9	0	0	0	2	2	2	2	3	2	2	2	2	1	1	1	1	2	2	2	2	2	12.1	35.2	7790	151000		204	82.7	84.3	10.4	0.57	1	3	2	2	1
193	1	1	22.1848	2	0	2	1		2	1	1	2	11	7			2	3	2	2	2	2	2	2	2	1	1	1	2	1	1	1	2	2	9.6	30	8000	200000			53		15	0.7	1	1	2	1	1
194	2	2	39.7645	3	1	1	0	2	1	1	2		7	1	1	0	2	3	3	2	3	2	2	2	2	2	0	2	1	2	2	2	2	2	11.8	37.1	9300	179000					12	0.6	1	2	2	2	2
195	2	2	35.7317	3	1	0	1		2	1	1	1	2	1	1	0	1	2	2	2	1	1	2	2	2	2	0	2	1	2	2	2	2	2	12.2	35.7	9050	175000							1	3	2	2	2
196	2	2	26.9405	2									22	4	4	0	2	2	2	2	2	2	2	2	2	1	1	1	1	1	2	1	1	2	10.5	31.3	7630	156000			37	17	20	0.76	1	2	2	2	1
197	2	2	23.8658	2									12	0	0	0	2	2	2	2	2	2	2	2	2	2	0	1	1	2	2	2	2	2	11.8	35		158000					23	0.5	1	3	2	2	1
198	2	2	23.4196	2	0	2	1		0	0	1	2	3	5	6	1	1	3	2	2	2	2	2	1	1	2	0	2	1	2	2	2	2	2	13.7	40.5	5230	182000		750	10	19	2	0.4	1	1	2	2	2
199	1	1	32.9829	3	0	1	1	1	3	1	1	2	30	1	5	4	2	3	3	2	3	2	2	2	2	1	1	1	1	1	1	2	1	1	10	29.1	7600	136000		701	33	19	29	0.7	1	3	1	1	1
200	1	1	27.6934	2	0	0	0		2	1	1	2	5	5			2	3	3	2	3	2	2	2	2	1	1	1	2	1	1	2	2	2	11.3		8200	146000		483	110	33	26	1.4	1	3	2	1	1
201	2	2	24.2875	2	0	0	0		3	1	2		3	1	1	0	2	3	2	2	2	2	2	2	2	2	0	2	1	2	2	2	2	2	12.4	36.3	8600	156000							1	3	2	2	1
202	2	2	20.8706	2	0	0	1		2	1	1	1	5	1	2	1	2	3	3	2	3	2	2	2	2	2	0	1	1	2	2	2	2	2	11.9	33.4	8400	387000			25	33	11	0.5	1	2	2	2	2
203	2	2	22.4969	2									2	1	1	0	2	3	3	2	3	2	2	2	2	2	0	1	1	2	2	2	2	2	10	31	8200								1	2	2	2	2
204	2	2	21.6975	2									7	4	4	0	2	3	2	2	3	2	2	2	2	2	0	1	1	2	2	2	2	2	9.6	28.7	6800	245000					44	0.6	1	2	2	2	2
205	2	2	30.1793	3	0	0	0		3	1	1	2	4	2	2	0	2	3	3	2	3	2	2	2	2	2	0	1	1	2	2	2	2	2	11.4	36	5000	229000		498					1	1	2	2	2
206	2	2	21.9658	2	1	2	0		2	1	1	2	5	1	1	0	2	2	2	2		2	2	2	2	2	0	1	1	1	2	2	2	2	9.8	29.4	11800	205000					20	0.8	1	3	2	2	2
207	2	2	27.8385	2	0	0	0		1	0	2		5	1	1	0	2	3	3	2	3	2	2	2	2	2	0	2	1	2	2	2	2	2											1	3	2	2	2
208	1	1	32.6516	3	0	2	1		2	1	1	3	13	6	9	3	2	3	3	2	3	2	2	2	2	1	1	1	1	1	2	2	1	1	11.7	35.2	5600	108000			105.8	43.1	35.4	1.07	1	3	2	1	1
209	2	2	28.0192	2	1	1	0		1	1	1	2	9	8	8	0	1	3	2	2	1	2	2	2	2	2	0	1	1	2	2	2	2	2	10.6	31.1	4400	144000							1	2	2	2	2
210	2	2	29.2813	2	1	1	0	1	2	0	1	2	7	1	1	0	2	2	3	2	3	2	2	2	2	2	0	1	1	2	2	2	2	2	11.8	34	1840	184000	39	236			23	0.37	1	1	2	2	2
211	2	2	38.924	3	1	1	0	1	1	0	2		6	2	2	0	2	3	3	2	3	2	2	2	2	2	0	1	1	2	2	2	2	2	9.8	31	6500	458000					32	0.3	1	2	2	2	2
212	2	2	32.8871	3	1	2	0		1	0	2		8	3	4	1	2	3	3	2	3	2	2	2	2	1	0	1	1	2	2	2	2	2	9.1	28.1	6700	279000					8	0.4	1	3	2	2	2
213	1	1	37.5387	3	1	1	0	1	1	1	2		10	5	6	1	2	3	3	1	3	2	2	2	2	1	1	1	1	1	1	1	1	2	11.7	34	4000	166000			92	34	12	0.33	1	3	2	1	1
214	2	2	31.0746	3	0	0	1		3	1	1	3	4	1			2	3	2	2	2	2	2	2	2	2	0	2	2	2	2	2	2	2	8.6	29.5	9800	245000		429	79	126	14	0.6	1	2	2	2	2
215	2	2	23.937	2	1	0	0		1	0	2		2	5			1	1	3	2	3	2	2	2	2	2	0	1	2	2	2	2	2	2	10.7	32.3	9800	226000					13	0.7	1	2	2	2	2
216	1	1	23.9316	2	0	2	1		2	1	2		1	7			1	3	3	2	1	2	2	2	2	1	1	1	2	1	1	2	1	2											1	1	2	1	1
217	2	2	19.258	1									5	3	3	0	2	3	2	2	3	2	2	2	2	2	1	1	1	2	2	2	2	2	12.5	36		133000					14	0.5	1	1	2	2	2
218	2	2	15.321	1	0	1	0		1	1	2		8	3	3	0	2	3	3	2	3	2	2	2	2	2	0	1	1	2	2	2	2	2	12.5	38	13300	419000					17	0.5	1	2	2	2	2
219	1	1	26.0698	2	1	0	0	1	1	1	2		15	2	5	3	2	3	3	2	3	2	2	2	2	1	1	1	1	1	1	1	1	1	8.7	27	9600	158000	103		67	30	18	0.6	1	3	2	1	1
220	2	2	26.7461	2									4	3	3	0	2	3	2	2	3	2	2	2	2	2	0	1	1	2	2	2	2	2											1	1	2	2	2
221	2	2	23.6359	2	1	2	0	1	1	1	2		5	2	2	0	2	3	2	2	3	2	2	2	2	2	0	1	1	2	2	2	2	2	11.9	35	7100	304000			19	25		0.3	1	3	2	2	2
222	2	2	16.9363	1	0	2	0		1	1	2		4	1	1	0	2	3	2	2	2	2	2	2	2	2	0	1	1	2	2	2	2	2	10.7	32.5	3350						19	0.7	1	2	2	2	2
223	2	2	16.9391	1	0	2	1	1	2	0	2		3	2	2	0	2	3	3	2	3	2	2	2	2	2	0	1	1	2	2	2	2	2	11.6	34	12700	292000							1	3	2	2	2
224	1	1	20.794	2	1	1	0	1	2	1	2		16	1	1	0	2	2	2	2	3	2	2	2	2	1	1	1	1	1	1	2	1	2	9	27	6300	162000		289	81	50	6	0.7	1	3	2	1	1
225	1	1	20.9692	2	0	2	0	2	2	0	1	2	8	-3			2	2	2	2	2	2	2	2	2	2	1	1	2	1	2	2	2	2	10.5	32.2	14500	164000	102	2454	23	7	17	0.4	1	3	1	1	1
226	2	2	22.3244	2	1	0	0		1	0	2		4	8			2	3	3	2	3	2	2	2	2	2	0	1	2	2	2	2	2	2	14.3	45	8900	301000							1	2	2	2	2
227	2	2	37.3936	3	0	0	0	1	2	1	1	2	4	2	2	0	2	3	3	2	3	2	2	2	2	2	0	2	1	2	2	2	2	2	12.7	39.2	5900	270000		472			30	0.7	1	1	2	2	2
228	2	2	32.7693	3	0	0	1		0	1	1	2	1	2	3	1	2	2	2	2	2	2	2	2	2	2	0	2	1	2	2	2	2	2	11.4	34.5	8900	289000					8	0.33	1	3	2	2	2
229	2	2	34.5544	3	0	0	1		0	1	2		4	1	1	0	2	2	2	2	2	2	2	2	2	2	1	1	1	2	2	2	2	2	12.7	37.4	12380	225000			29	43			1	2	2	2	2
230	2	2	26.4093	2	1	2	0		1	0	1	2	5	7	8	1	2	3	2	2	3	2	2	2	2	2	0	1	1	2	2	2	2	2	10.5	31.3	9400	186000			50	44	32	0.9	1	2	2	2	2
231	1	1	21.3306	2	1	0	0	2	2	1	2		12	0	3	3	2	3	2	2	2	2	2	2	2	1	1	1	1	1	1	1	1	1	10.1	31.4	12200	224000		181	48	39	18	0.6	1	2	2	1	1
232	2	2	22.987	2	0	0	0	1	2	1	2		2	1	2	1	2	2	2	2		2	2	2	2	2	0	2	1	2	2	2	2	2	10.4	31.1	8800	176000							1	3	2	2	2
233	2	2	21.3196	2									10	7	8	1	2	3	2	2	2	2	2	2	2	2	1	1	1	2	2	2	2	2	12.5	36.5	4870	218000	63	118	22	23	10	0.4	1	2	2	2
234	2	2	16.4216	1	0	1	0	1	1	1	2		5	3	3	0	2	3	2	2	2	2	2	2	2	2	0	2	1	2	2	2	2	2	10.1	29	6500	222000		177				0.8	1	2	2	2	2
[truncated: 14 more columns]

## Sheet: Dictionary
Evolution	1	Recovered
	2	Death
Dictionary
Final classification	1	Case
	2	Control
Age (Years)	Age at the admission
Age group	1	15 to 19 years
	2	20 to 29 yerars
	3	30 to 39 years
	4	40 to 49 years
Race/Colours	0	White
	1	Black/Mixed Yellow
Educational Level	1	Low
	2	Medium
	0	High
Private Health Plan	0	No
	1	Yes
Smoker	1	Yes
	2	No
Family Income	1	Up to 2 Minimim salary
	2	2 to 4 Minimum salary
	3	4 to 8 Minimum salary
	0	> 8 Minimum salaray
Previous Visit to health care provider	0	No
	1	Yes
Occupation	1	Yes
	2	No
Occupational Risk	1	Very high and high
	2	Medium
	3	Low
Hospitalization_discharge/death (days)	Time between hospitalization and antiviral use (days)
Onset symptoms_hospitalization (days)	Time between onset of symptoms and hospitalization (days)
Onset symptoms_ antiviral (days)	Time between onset of symptoms and antiviral use (days)
Hospitalization_antiviral (days)	Time between hospitalization and antiviral use (days)
Risk Conditions	1	Yes
	2	No
Obesity	1	Yes
	2	No
Diabetes mellitus	1	Yes
	2	No
Chronic Pulmonary Disease	1	Yes
	2	No
Asthma	1	Yes
	2	No
Chronic Liver Disease	1	Yes
	2	No
Blood Disease	1	Yes
	2	No
Immunosuppression	1	Yes
	2	No
Chronic Kidney Disease	1	Yes
	2	No
Intensive Care Unit_	1	Yes
	2	No
Ventilator_use	1	Yes
	2	No
Antibiotic use	1	Yes
	2	No
Antiviral use	1	Yes
	2	No
Hemoglobin (g/dL)	Hemoglobin level in blood
Hematocrit (%)	Hematocrit blood test
Leukocytes (cel/mm3)	White blood cell levels
Platelets (u/L)	Platelets Count
Creatine phosphokinase - CPK (U/L)	Creatine phosphokinase - CPK (U/L) - blood
Lactate dehydrogenase -LDH (U/L)	Lactate dehydrogenase -LDH (U/L) - blood
Glutamic oxaloacetic transaminase -GOT (U/L)	Glutamic oxaloacetic transaminase -GOT (U/L) - blood
Glutamic pyruvic transaminase-GPT (U/L)	Glutamic pyruvic transaminase-GPT (U/L) - blood
Urea (mg/dl)	Urea (mg/dl) - blood
Creatinine (mg/dl)	Creatinine (mg/dl) - bloood
PCR_Influenza A(H1N1)pdm09	1	Positive
Trimester of Pregnancy	1	First
	2	Second
	3	Third
Pre eclampsia	1	Yes
	2	No
Childbirth/Fetal loss_During Hospitalization	1	Yes
	2	No
Childbirth/Fetal loss_After Hospitalization	1	Yes
	2	No
Birth Conditions	1	Live Birth
	2	Fetal Death
Evolution_Birth of life birth	1	Alive
	2	Died
Apgar_1 Minute	Apgar score in 1 minute
Apgar_1_2 (twin )	Apgar score in 1 minute (twin) _second
Apgar_5 Minute	Apgar score in 5 minute
Apgar_5_2 (twin)	Apgar score in 5 minute (twin)- second
FD_LB /gestational_week	Gestational week of fetal death and live birth
LB_Gestational_ Week	Gestational week of live birth
Newborn_Weight (gr)	Birth weight (gr)
SGA	Small gestational age ( SGA), using intergrowth 21 table (< the 10th percentile)
Newborn_Weight_2 (gr)	Birth weight (gr)_twin_ second
SGA_2	Small gestational age ( SGA), using intergrowth 21 table (twin)_second
ICU_Live-Birth	Intensive Care Unit - Live Birth			1 yes 2 No
Weight range (live birth)	1	< 1500 gr
	2	1500 to 2499 gr
	3	> 2500 gr
